# Supplementary material for: Development of a Methodological Quality Criteria List for Observational Studies: The Observational Study Quality Evaluation
Source: Front Res Metr Anal. 2021 Jul 14;6:675071. doi: 10.3389/frma.2021.675071 (PMC8317224; doi:10.3389/frma.2021.675071)
Supplement: Supplementary file 1 [file Table2.XLSX]

## Sheet: OSQE cohort
check	Observational study Quality Evaluation (cohort studies)		Star	Type 1 to score	VETO	Comments and explanation
	Name first author and year: __________________________
		Representativeness
0	1	Is the sample optimal for both internal validity and representativeness? Take into account all items (only when a, b, c and d obtain a yes (score 1) item 1 receives a star)	-			CAVE: Question 1 only receives a star if a,b,c and d are scored a 1!!	0
		a) In- and exclusion criteria --> is the internal validity optimal?
		b) In- and exclusion criteria --> is the external validity optimal?
		c) Is selection proces transparant, leading to representative sample?
		d) Taking into account reasons why participants refuse, do you think data are representative?
		e) Unknown
0	2	Is the cohort really one cohort or are there sub-cohorts? (e.g. an exposed and an unexposed cohort):	-				0
		One cohort obtained from one population
		Exposed and unexposed are collected in different cohorts, but cohorts are obtained from the same population
		Two or more cohorts obtained from different populations
		Unknown
		Independent variable: exposure, intervention, or risk factor
0	3	Is the assessment of the main independent variable valid?	-				0
		Yes
		No
		Don't know
0	4	Is the presence of the independent variable optimal? (i.e. severity of exposure, compliance, fidelity to intervention, presence of risk factor, discontinuation of exposure)	-				0
		Yes
		No
		Unknown
		Dependent variable
0	5	Is the assessment of the dependent variable valid?	-
		Yes
		No
		Unknown
0	6	Was exposure unknown to assessor?	-				0
		Assessor was blind for exposure
		Outcome was obtained from medical files or registries
		Neither of those
		Unknown
0	7	Were subjects where the outcome was present at baseline excluded?	-				0
		Yes
		No
		Unknown
0	8	Is follow-up sufficiently long to assess the outcome?	-				0
		Yes
		No
		Unknown
0	9	Is the outcome assessed continuously?	-				0
		Outcome is assessed continuously
		Outcome is not assessed continuously, but variation in outcome between assessment is not possible (e.g. death)
		Information between assessments could have been missed (e.g. relapse and recovery)
		Unknown
		Loss to follow-up
0	10	Does loss to follow-up likely introduce bias?	-				0
		No, follow-up is 100%
		No, loss to follow-up lower than 10%
		No, loss to follow-up is higher than 10%, but it is non-selective
		Yes, loss to follow-up is higher than 10%
		Unknown
0	11	Did the authors use methods to properly deal with missing data? (incl. loss to follow-up)	-				0
		There were no missing data
		Yes
		No
		Unknown
0	12	Is there a conflict of interest? (e.g. funding or connections with pharmacological industry)	-				0
		No
		Yes
		Unknown
		Miscelaneous
0	13	Does the statistical analysis control for the relevant confounders? This also includes cointerventions	-				0
		Yes
		No
		Unknown
0	14	Did the reporting of the results follow a protocol? In other words, were only a priory intended analyses reported? As opposed to cherry picking	-				0
		Yes
		No
		Unknown
		Optional
0	15	Are effect modifiers analysed correctly?	-				0
		Yes
		No
		Unknown
0	16	Systematic reviews and CATs: Is sample size sufficient, looking at calculations/explanation provided by the authors?	-				0
		Yes
		No
		Unknown
		Reporting (score 1 if yes)
x	I	Are the objectives clearly stated?
x	II	Are background characteristic provided?
x	III	Are background characteristic provided stratified by the most relevant exposure or treatment?
x	IV	Is statistical analysis described?
		Sum of stars:	0
		Veto	0	Any veto: study will be placed in the low-validity group, despite any stars on other items

## Sheet: OSQE case-control
check	Observational Study Quality Evaluation (case-control studies)		Star	Type 1 to score	VETO	Comments and explanation
	Name first author and year: __________________________
		Representativeness
0	1	Is the sample optimal for both internal validity and representativeness? Take into account all items (only when a, b, c and d obtain a yes (score 1) item 1 receives a star)	-			CAVE: Question 1 only receives a star if a,b,c and d are scored a 1!!	0
		a) In- and exclusion criteria --> is the internal validity optimal?
		b) In- and exclusion criteria --> is the external validity optimal?
		c) Is selection proces transparant, leading to representative sample?
		d) Taking into account reasons why participants refuse, do you think data are representative?
		e) Unknown
0	2	Is the data collected in one population or are cases and controls selected in different populations?	-				0
		Cases and controls stem from the same source population, i.e. community controls
		Hospital controls
		Controls are selected from a different source population than the cases
		Unknown
		Independent variable: exposure, intervention, or risk factor
0	3	Is the assessment of the main independent variable valid?	-				0
		Yes
		No
		Unknown
0	4	Is the presence of the independent variable optimal? (i.e. severity of exposure, compliance, fidelity to intervention, presence of risk factor, discontinuation of exposure)	-				0
		Yes
		No
		Unknown
0	5	Is the method of assessment independent variable the same in cases and controls?	-				0
		Yes
		No
		Unknown
		Dependent variable
0	6	Is assessment of the dependent variable valid? (In other words: Is case definition adequate?)	-				0
		Yes
		No
		Unknown
0	7	Do controls have a history of the disease?	-				0
		No
		Yes
		Unknown
0	8	Is follow-up sufficiently long to assess the outcome?	-				0
		Yes
		No
		Unknown
		Non-response
0	9	Does non-response likely introduce bias?	-				0
		No, response is higher than ..%
		No
		Yes
		Unknown
0	10	Is non-response similar in cases and controls?	-				0
		Yes
		No
		Unknown
0	11	Did the authors use methods to properly deal with missing data? (including loss to follow-up)	-				0
		There were no missing data
		Yes
		No
		Unknown
0	12	Is there a conflict of interest? (e.g. funding or connections with pharmacological industry)	-				0
		No
		Yes
		Unknown
		Comparability / control for confounders
0	13	Does the statistical analysis control for the relevant confounders? Also take into account matching	-				0
		Yes
		No
		Unknown
0	14	Did the reporting of the results follow a protocol? In other words, were only a priory intended analyses reported? As opposed to cherry picking	-				0
		Yes
		No
		Unknown
		Optional
0	15	Are effect modifiers analysed, correctly?	-				0
		Yes
		No
		Unknown
0	16	Systematic reviews and CATs: Is sample size sufficient, looking at calculations/explanation provided by the authors?	-				0
		Yes
		No
		Unknown
		Reporting (score 1 if yes)
x	I	Are the objectives clearly stated?
x	II	Are background characteristic provided?
x	III	Are background characteristic provided stratified by the cases and controls?
x	IV	Is statistical analysis described?
		Sum of stars:	0
		Veto	0	Any veto: study will be placed in the low-validity group, despite any stars on other items

## Sheet: OSQE cross-sectional
check	Observational study Quality Evaluation (cross-sectional studies)		Star	Type 1 to score	VETO	Comments and explanation
	Name first author and year: __________________________
		Representativeness
0	1	Is the sample optimal for both internal validity and representativeness? Take into account all items (only when a, b, c and d obtain a yes (score 1) item 1 receives a star)	-			CAVE: Question 1 only receives a star if a,b,c and d are scored a 1!!	0
		a) In- and exclusion criteria --> is the internal validity optimal?
		b) In- and exclusion criteria --> is the external validity optimal?
		c) Is selection proces transparant, leading to representative sample?
		d) Do reasons for refusal not point at non-representative data?
		e) Unknown
		Independent variable: exposure, intervention, or risk factor
0	3	Is the assessment of the main independent variable valid?	-				0
		Yes
		No
		Unknown
0	4	Is the presence of the independent variable optimal? (i.e. severity of exposure, compliance, fidelity to intervention, presence of risk factor, discontinuation of exposure)	-				0
		Yes
		No
		Unknown
		Dependent variable
0	5	Is the assessment of the dependent variable valid?	-				0
		Yes
		No
		Unknown
		Other
0	12	Is there a conflict of interest? (e.g. funding or connections with pharmacological industry)	-				0
		No
		Yes
		Unknown
		Comparability / control for confounders
0	13	Does the statistical analysis control for the relevant confounders? This also includes cointerventions	-				0
		Yes
		No
		Unknown
0	14	Did the reporting of the results follow a protocol? In other words, were only a priory intended analyses reported? As opposed to cherry picking	-				0
		Yes
		No
		Unknown
		Optional
0	11	Did the authors use methods to properly deal with missing data?	-				0
		There were no missing data
		Yes
		No
		Unknown
0	15	Are effect modifiers analysed correctly?	-				0
		Yes
		No
		Unknown
0	16	Systematic reviews and CATs: Is sample size sufficient, looking at calculations/explanation provided by the authors?	-				0
		Yes
		No
		Unknown
		Reporting (score 1 if yes)
x	I	Are the objectives clearly stated?
x	II	Are background characteristic provided?
x	III	Are background characteristic provided stratified by the most relevant exposure or treatment?
x	IV	Is statistical analysis described?
		Sum of stars:	0
		Veto	0	Any veto: study will be placed in the low-validity group, despite any stars on other items

## Sheet: Information sheet
Information sheet
	Raters performing a systematic review or meta-analysis: please answer the questions below before scoring the OSQE
	File the marked articles !
	Answer the questions for your review, not for each paper separately. E.g. your main dependent variable can be a secondary outcome in the paper, but still you have to score validity of that outcome. CAVE: numbers correspond with the numbers in the OSQE.
	OSQE COHORT
	For items 1, 3, 4, 5, 8, 10, 13 and 15 explanation is obligatory. Information needed for other items can be added by inserting extra rows.
1	This item of the OSQE searches for a good balance between internal and external validity. Please define which in- and exclusion criteria are OK and which are not. This depends on your choice for this balance in the articles in your meta-analysis.
1	A specific question: what response rate is acceptable? When response rate is low, representativeness is not OK.
3	What are the main independent variables?
4	How is optimal exposure defined?
5	What are the dependent variables of interest? (Also consider cointerventions)
8	What is the minimum follow-up duration that you think is adequate?
	Assuming average follow-up, when follow-up duration varies
10	Loss-to-follow-up lower than 10% does not introduce bias. For your systematic review: do you think this 10% is the correct cut-off. If not change.
13	Which confounders are relevant?
15	Are there any hypotheses of effect modification? If yes, what is the effect modifier? Please include question 15 in the scoring.
	OSQE CASE-CONTROL
	For items 1, 3, 4, 6, 7, 8, 9, 13 and 15 explanation is obligatory. Information needed for other items can be added by inserting extra rows.
1	This item of the OSQE searches for a good balance between internal and external validity. Please define which in- and exclusion criteria are OK and which are not. This depends on your choice for this balance in the articles in your meta-analysis.
3	What are the main independent variables?
	How likely is recall bias with this research question?
4	How is optimal exposure defined?
6	What criteria are defined to select cases?
7	Does the control group need to be disease free? (if not omit item 7)
8	What is the minimum duration between exposure and outcome that you think adequate?
9	Cut-offs for fair, good, excellent response could be 60 and 90%. The rater needs to define what response percentage is excelent in this area of research.
13	Which confounders are relevant? The rater has to keep in mind that even matching variables should be controlled for in the analysis.
15	Are there any hypotheses of effect modification? If yes, what is the effect modifier? Please include question 15 in the scoring.
	OSQE CROSS-SECTIONAL
	For items 1, 3, 4, 5, 8, 10, 13 and 15 explanation is obligatory. Information needed for other items can be added by inserting extra rows.
11	This item is compulsory for the OSQE cohort. In cross-sectional studies, there is no follow-up. Thus, it depends on the research question whether missing data can be expected or not. For this reason item 11 is optional in de OSQE cross-secional. The rater has to decide whether or not to fill in this item. (For this reason, this item is moved to the end of the list, heading optional.)
1	This item of the OSQE searches for a good balance between internal and external validity. Please define which in- and exclusion criteria are OK and which are not. This depends on your choice for this balance in the articles in your meta-analysis.
1	A specific question: what response rate is acceptable? When response rate is low, representativeness is not OK.
3	What are the main independent variables?
4	How is optimal exposure defined?
5	What are the dependent variables of interest? (Also consider cointerventions)
13	Which confounders are relevant?
15	Are there any hypotheses of effect modification? If yes, what is the effect modifier? Please include question 15 in the scoring.
