# Supplementary material for: Development of a Methodological Quality Criteria List for Observational Studies: The Observational Study Quality Evaluation
Source: Front Res Metr Anal. 2021 Jul 14;6:675071. doi: 10.3389/frma.2021.675071 (PMC8317224; doi:10.3389/frma.2021.675071)
Supplement: Supplementary file 2 [file Table3.XLSX]

## Sheet: Weltens Cohort
	Emma	Irene
Ben-zeev 2017	7	9
Berman 2010	7	8
Bilgin 2009	3	5
Bimenyimana 2009	1	4
Bowers 2009	7	9
Cho 2014	10	10
Dharma 2017	7	8
Ewing 2018	6	9
George 2016	7	8
Giarelli 2018	9	8
Johnson 2015	6	5
Langsrud 2018	4	5
Mi 2017	10	11
Nolan 2009	8	8
Podubin 2018	10	10
Ridenour 2015	6	9
Steward 2015	10	10
Tenneij 2009	7	11
Arango 1999	8	8
Hardie 1999	2	5
Barlow 2008	8	4
Stubbs 2000	8	9
Omerov 2002	5	5
Quanbeck 2007	7	11
Amore 2008	9	10
Carr 2008	11	11
Uppal 2009	5	7
Van Dongen 2012	7	10
Lamanna 2016	2	2
Schaefer 2016	10	9
Van Dongen 2016	5	6
Menculini 2018	10	6
Winje 2018	6	5
Sachetti 2018	9	9
Suchting 2018	9	10
Serper 2008	8	12

## Sheet: Weltens Casecontr
	Emma	Irene
Karowski 1999	9	8
Eaton 2000	5	6
Zhu 2016	8	9
Grenyer 2013	9	8

## Sheet: Hooijdonk All
ref	crosssect	First rater	Second rater	Second rater could be different persons (this column identifies the second rater)
Abi-Dargham et al. (2004)	0	7	7	2
Albrecht et al. (2013)	0	9	9	2
Chen et al. (2012) (cross-sec)	1	4	3	3
Dahoun et al. (2019a) (cross-sec)	1	3	3	3
Dahoun et al. (2019b)	0	10	9	1
Egerton et al. (2016)	0	9	8	3
Egerton et al. (2017)	0	8	7	3
Eisenstein et al. (2017)	0	9	8	1
Fusar-Poli et al. (2010)	0	9	8	3
Gevonden et al. (2014)	0	9	8	3
Girgis et al. (2020)	0	6	8	1
Hirvonen et al. (2005)	0	8	4	3
Hirvonen et al. (2006a; Brain dopamine D1)	0	8	8	3
Hirvonen et al. (2006b; Striatal dopamine)	0	8	7	3
Hoexter et al. (2012)	0	7	7	1
Howes et al. (2009)	0	10	9	3
Howes et al. (2011)	0	8	7	3
Howes et al. (2020)	0	10	10	3
Huttunen et al. (2008)	0	6	7	3
Kasanova et al. (2016)	1	6	5	1
Kasanova et al. (2018)	0	9	8	3
Kuepper et al. (2013)	0	8	9	2
Lataster et al. (2013)	0	11	9	2
Lee et al. (2008)	0	7	5	2
Leroy et al. (2012)	0	8	6	2
Mizrahi et al. (2012)	0	11	7	2
Mizrahi et al. (2013)	0	8	8	1
Mizrahi et al. (2014)	0	10	10	2
Montgomery et al. (2006)	1	4	4	1
Oswald et al. (2014)	1	3	5	1
Pruessner et al. (2004)	0	7	8	2
Rogdaki et al. (in press)	0	6	6	1
Schifani et al. (2018)	0	9	8	2
Schifani et al. (2019)	0	9	9	2
Sevy et al. (2008)	0	8	9	2
Shotbolt et al. (2011)	0	8	9	2
Soliman et al. (2008)	0	9	8	2
Stokes et al. (2010)	1	2	3	2
Stokes et al. (2012)	0	8	7	2
Stokes et al. (2009)	1	5	5	1
Tagore et al. (2019)	0	9	8	2
Taurisano et al. (2014)	1	3	4	2
Thompson et al. (2014)	0	7	8	2
Thompson et al. (2020)	0	8	8	2
Tomasi et al. (2015)	0	8	8	1
Tseng et al. (2018)	0	7	8	2
Urban et al. (2012)	0	6	6	2
Van de Giessen et al. (2017)	0	6	6	2
Van Duin et al. (2018)	0	6	7	1
Van Duin et al. (2019)	0	6	6	1
Vingerhoets et al. (2018)	0	8	9	1
Volkow et al. (2014)	0	5	6	1
Woodward et al. (2011)	1	5	5	1
